# Supplementary material for: Rapid Identification of Paeoniae Radix and Moutan Radicis Cortex Using a SCAR Marker-Based Conventional PCR Assay
Source: Plants (Basel). 2022 Oct 27;11(21):2870. doi: 10.3390/plants11212870 (PMC9653921; doi:10.3390/plants11212870)
Supplement: Supplementary file 1 [file plants-11-02870-s001.zip]

Archive with 1 entries (1 files):
- plants-1905463-supplementary.pdf
